# Supplementary material for: ﻿A new tree species of Compsoneura (Myristicaceae) from the Andean forests on the Eastern Cordillera Range, Colombia
Source: PhytoKeys. 2025 Jan 27;251:189–201. doi: 10.3897/phytokeys.251.136715 (PMC11791509; doi:10.3897/phytokeys.251.136715)
Supplement: XML Treatment for Compsoneura crassitepala [file phytokeys.251.136715-treatment1.xml]

<!DOCTYPE tp:taxon-treatment
  PUBLIC "-//TaxonX//DTD Taxonomic Treatment Publishing DTD v0 20100105//EN" "tax-treatment-NSO.dtd">
<tp:taxon-treatment xmlns:tp="http://www.plazi.org/taxpub"><tp:treatment-meta><kwd-group><label>Taxon classification</label><kwd>
              <named-content content-type="kingdom">Plantae</named-content>
            </kwd><kwd>
              <named-content content-type="order">Magnoliales</named-content>
            </kwd><kwd>
              <named-content content-type="family">Myristicaceae</named-content>
            </kwd></kwd-group><mixed-citation publication-type="journal"><person-group><name><surname>Villanueva-Tamayo</surname><given-names>Boris</given-names></name><name><surname>Paz-López</surname><given-names>Carlos</given-names></name><name><surname>Ariza-Cortés</surname><given-names>William</given-names></name></person-group><article-title>﻿A new tree species of <italic><tp:taxon-name><tp:taxon-name-part taxon-name-part-type="genus" reg="Compsoneura">Compsoneura</tp:taxon-name-part></tp:taxon-name></italic> (<tp:taxon-name><tp:taxon-name-part taxon-name-part-type="family">Myristicaceae</tp:taxon-name-part></tp:taxon-name>) from the Andean forests on the Eastern Cordillera Range, Colombia</article-title><source>PhytoKeys</source><day>27</day><month>01</month><year>2025</year><volume>251</volume><fpage>189</fpage><lpage>201</lpage><pub-id pub-id-type="doi">10.3897/phytokeys.251.136715</pub-id></mixed-citation></tp:treatment-meta><tp:nomenclature><label>﻿</label><tp:taxon-name>
            <object-id xmlns:xlink="http://www.w3.org/1999/xlink" content-type="arpha" xlink:type="simple">7C7C234D-44D7-5FFC-8D69-DB94BDCDD3DF</object-id>
            <tp:taxon-name-part taxon-name-part-type="genus" reg="Compsoneura">Compsoneura</tp:taxon-name-part>
            <tp:taxon-name-part taxon-name-part-type="species" reg="crassitepala">crassitepala</tp:taxon-name-part>
            <object-id xmlns:xlink="http://www.w3.org/1999/xlink" content-type="ipni" xlink:type="simple">urn:lsid:ipni.org:names:77355777-1</object-id>
          </tp:taxon-name><tp:taxon-authority>Villanueva, Paz-López &amp; W.Ariza</tp:taxon-authority><tp:taxon-status xmlns:xlink="http://www.w3.org/1999/xlink" xlink:type="simple">sp. nov.</tp:taxon-status><xref ref-type="fig" rid="F1">Figs 1</xref><xref ref-type="fig" rid="F2">, 2</xref></tp:nomenclature><tp:treatment-sec sec-type="material" id="SECID0EAEAE"><title>Type.</title><p>Colombia • Boyacá: Municipio de Coper, Vereda Cucunubá, finca El Brasil, <named-content xmlns:xlink="http://www.w3.org/1999/xlink" content-type="dwc:verbatimCoordinates" xlink:type="simple"><named-content content-type="geo-json" specific-use="{&#34;type&#34;:&#34;Point&#34;,&#34;coordinates&#34;:[-74.044167,5.413056]}" id="NCID0EJEAE" xlink:type="simple">5°24'47.0"N, 74°02'39.00 W</named-content></named-content>, 1720 m a.s.l., 29 July 2023 (fl ♂), <italic>Carlos A. Paz et al.</italic> 2158 (holotype: UDBC!, barcode no. 49999; isotypes: COL!, FMB!, JAUM!, JBB!).</p></tp:treatment-sec><tp:treatment-sec sec-type="diagnosis" id="SECID0EQEAE"><title>Diagnosis.</title><p>This new species can be distinguished from other species by its staminate and pistillate flowers, which have a spherical and fleshy perianth. It is similar to <italic><tp:taxon-name><tp:taxon-name-part taxon-name-part-type="genus" reg="Compsoneura">C.</tp:taxon-name-part><tp:taxon-name-part taxon-name-part-type="species" reg="nallarettiana">nallarettiana</tp:taxon-name-part></tp:taxon-name></italic> in its weakly brochidodromous secondary venation (only the first two veins are non-anastomosed) and differs in pedunculate fruits (vs. sessile fruits) and leaf blades oblong or elliptic-oblong (vs. leaf blades elliptic) and is similar to <italic><tp:taxon-name><tp:taxon-name-part taxon-name-part-type="genus" reg="Compsoneura">C.</tp:taxon-name-part><tp:taxon-name-part taxon-name-part-type="species" reg="cuatrecasasii">cuatrecasasii</tp:taxon-name-part></tp:taxon-name></italic> in slightly brochidodromous secondary venation and trichomes minute 2-branched. However, it differs in leaf oblong or elliptic-oblong (vs. leaf blades obovate to orbiculate), abaxial lamina densely ferruginous tomentose (vs. abaxial lamina glabrescent to glabrous when mature) leaf blade coppery when dry (vs. leaf blades that dry red-brown).</p><fig id="F1" position="float" orientation="portrait"><object-id xmlns:xlink="http://www.w3.org/1999/xlink" content-type="doi" xlink:type="simple">10.3897/phytokeys.251.136715.figure1</object-id><object-id xmlns:xlink="http://www.w3.org/1999/xlink" content-type="arpha" xlink:type="simple">5197E671-43FB-5DDE-B1C4-FC3458BEA4C4</object-id><label>Figure 1.</label><caption><p><italic><tp:taxon-name><tp:taxon-name-part taxon-name-part-type="genus" reg="Compsoneura">Compsoneura</tp:taxon-name-part><tp:taxon-name-part taxon-name-part-type="species" reg="crassitepala">crassitepala</tp:taxon-name-part></tp:taxon-name></italic><bold>A</bold> staminate flower <bold>B</bold> pistillate flower <bold>C</bold> fruit without pericarp showing the seed with one valve removed (left), fruit entire (right) <bold>D</bold> terminal branch with a pistillate inflorescence showing two leaves on the upper surface and one leaf on the lower surface (<italic>B. Villanueva-T et al. 6734</italic>) <bold>E</bold> trichomes on abaxial leaf blade <bold>F</bold> trichome (<italic>B. Villanueva-T et al. 6734</italic>). Illustration by Manuela Sánchez (JBB).</p></caption><graphic xmlns:xlink="http://www.w3.org/1999/xlink" xlink:href="phytokeys-251-189_article-136715__-g001.jpg" position="float" orientation="portrait" xlink:type="simple" id="oo_1234654.jpg"><uri content-type="original_file" xlink:type="simple">https://binary.pensoft.net/fig/1234654</uri></graphic></fig></tp:treatment-sec><tp:treatment-sec sec-type="description" id="SECID0EUGAE"><title>Description.</title><p>Dioecious tree, 18 m tall, pyramidal crown, rhytidome slightly fissured and detachable in plates, the inner bark exuding sap red-hyaline; wood red-cream colour; branchlets ferruginous when dry, 5.3–11.3 mm wide, tomentose with dendritic trichomes, when young densely ferruginous tomentellous, hairs dendritic trichomes with only one axis, densely brown ferruginous when old, densely covered with lenticels, 0.7–1.6 × 0.5–0.7 mm. <bold><italic>Leaves</italic></bold> simple, alternate; <bold><italic>petioles</italic></bold> cylindrical stout, light ferruginous when fresh or coppery when dry, 12.0–13.4 × 4.1–4.8 mm; <bold><italic>leaf blades</italic></bold> coriaceous or strongly coriaceous when dried, oblong or elliptic-oblong, 21.0–25.5 × 6.5–8.2 cm, width at ¼ length 5.5–7.0 cm, width at ½ length 6.5–8.1 cm, width at ¾ length 5–6.2 cm; base rounded or obtuse or slightly attenuate, not revolute; apex acute, acuminate or apiculate, acumen 4.5–8.1 mm; margin entire; <bold><italic>adaxial</italic></bold> lamina surface shiny, light green or yellow-green when fresh, coppery when dry, with dispersed dendritic trichomes in young leaves; <bold><italic>abaxial</italic></bold> lamina surface dull, densely ferruginous tomentose, dendritic trichomes, light orange when fresh, yellowish-brown when dry; costa raised above near the base, scattered dendritic trichomes on young leaves and at the base of older leaves, raised; secondary veins 11–16 per side, spaced 6–16 mm, slight arcuate ascending, the first two veins not anastomosing completely or only between, the next veins strongly brochidodromus. <bold><italic>Staminate inflorescences</italic></bold>: 3.1–6.1 × 1.31–2.6 cm long, rachis direction in a zig-zag pattern, axillary, 1–2-paniculate, densely ferruginous tomentellous with dendritic trichomes, peduncle 5.2–13.3 × 1.7–2.7 mm, main axes with 3–8 ramifications, alternate. <bold><italic>Staminate flower buds</italic></bold>: subglobose densely ferruginous tomentose. <bold><italic>Staminate flowers</italic></bold>: subglobose or obovoid-globose, in fascicles of 4–8 flowers, fleshy when fresh and dry, densely ferruginous tomentellous, with dendritic trichomes on the outer side, thinly ferruginous, covered by dendritic trichomes inside, borne on a receptacle 1.5–3.4 mm wide; pedicels 0.5–0.6 × 0.1–0.12 cm; perianth 3.9–4.6 × 3.6–4.5 mm, globose; lobes 3–4, fleshy, erect, triangular or broadly triangular, apex reflexed when mature, 1.5–1.8 × 1.9–2.4 mm, connate by ⅔; <bold><italic>androecium</italic></bold>: 1.8–2.3 mm long, filament column 0.9–2.1 × 0.6–1.8 mm, with a ferruginous, tomentose ring of dendritic trichomes at the base, anthers 6, dorsally adnate by ⅓, strongly erect ascending from base to apex 0.7–1.1 × 0.2–0.3 mm obtuse to apex. <bold><italic>Pistillate inflorescences</italic></bold>: 1.9–2.1 × 1.5–1.6 cm, rachis direction in a zig-zag pattern, axillary, 1–2 paniculate, densely ferruginous tomentellous with dendritic trichomes, peduncle 5.2–7.4 × 2.3–3.2 mm, main axes with 1–2 ramifications, alternate. <bold><italic>Pistillate flower buds</italic></bold>: subglobose densely ferruginous tomentose. <bold><italic>Pistillate flowers</italic></bold>: subglobose or obovoid-globose, in fascicles of 4–5 flowers, fleshy when fresh and dry, densely ferruginous tomentellous, with dendritic trichomes on the outer side, thinly ferruginous, covered by dendritic trichomes inside; borne on a receptacle 2.5–3.1 mm wide, pedicels 0.1–0.5 × 0.07–0.2 cm; perianth fleshy when fresh and dry, 5.3–5.7 × 5.5–5.9 mm, lobes 3–4, fleshy, erect, triangular or broadly triangular, with lobes slightly curved at apex at maturity, 0.8–1.3 × 0.6–1.3 mm, connate by ⅓, densely ferruginous tomentellous with dendritic trichomes in both sides; ovary, ovate, tannish-brown, cover by densely ferruginous tomentellous, fresh or dry, 2.8–3.7 × 2.2–2.8 mm; stigma bilobed, dark brown, 0.4–0.9 × 0.3–0.8 mm. Infructescences axillary, solitary or paired, 5–8.5 cm long; peduncle 11.2–11.9 × 3.3–5.3 mm, terete or subterete, with short tomentellous dendritic trichomes; fruits 1–2 per infructescence. <bold><italic>Fruits</italic></bold> rounded, brown when fresh, with the surface strongly and irregularly sulcate, 4.3–6.2 × 4.2–6.2 cm, grooves 1.0–5.0 mm deep, 0.2–0.5 mm wide, thinly ferruginous, with dendritic trichomes outside, dehiscent; seed (1), 3.3–4.5 × 3.3–4.1 cm, testa minutely reticulate, shiny, brown, aril thin and lignified when mature, pale brown fresh or dry, lacinate, reduced, 0.3–0.5 cm long.</p><fig id="F2" position="float" orientation="portrait"><object-id xmlns:xlink="http://www.w3.org/1999/xlink" content-type="doi" xlink:type="simple">10.3897/phytokeys.251.136715.figure2</object-id><object-id xmlns:xlink="http://www.w3.org/1999/xlink" content-type="arpha" xlink:type="simple">3209DF8E-9C04-524D-AE3C-CA7A6969B11F</object-id><label>Figure 2.</label><caption><p><italic><tp:taxon-name><tp:taxon-name-part taxon-name-part-type="genus" reg="Compsoneura">Compsoneura</tp:taxon-name-part><tp:taxon-name-part taxon-name-part-type="species" reg="crassitepala">crassitepala</tp:taxon-name-part></tp:taxon-name></italic><bold>A</bold> branches with staminate inflorescences and leaves showing both faces <italic>(C. Paz 2158</italic> UDBC) <bold>B</bold> terminal branch bearing pistillate inflorescence (<italic>B Villanueva-T. et al. 6734</italic>) <bold>C</bold> underside of ferruginous leaf (<italic>B Villanueva-T. et al. 6734</italic>) <bold>D</bold> pistillate inflorescence (<italic>B Villanueva-T. et al. 6734</italic>) <bold>E</bold> staminate flower <italic>(C. Paz 2158</italic> UDBC) <bold>F</bold> androecium visible by side cut <italic>(C. Paz 2158</italic> UDBC) <bold>G</bold> pistil, showing the thick perianth (<italic>B Villanueva-T. et al. 6734</italic>) <bold>H</bold> fruit sulcate, densely ferruginous pubescent with stellate trichomes and vestigial tepals, showing the sulcate surface (<italic>B Villanueva-T et al. 6734</italic>) <bold>I</bold> external view of open pericarp, showing the sulcate surface (<italic>B Villanueva-T et al. 6734</italic>) <bold>J</bold> internal view of open pericarp (<italic>B Villanueva-T et al. 6734</italic>) <bold>K</bold> open fruit showing seed and pericarp thickness (<italic>B Villanueva-T et al. 6734</italic>) <bold>L</bold> seed side view without aril (<italic>B Villanueva-T et al. 6734</italic>) <bold>M</bold> seed without aril from above (<italic>B Villanueva-T et al. 6734</italic>) <bold>N</bold> detail of the thin and lignified aril (<italic>B Villanueva-T et al. 6734</italic>). Photos by Boris Villanueva-T., Lankester plate by Daniel Amaya-Jiménez.</p></caption><graphic xmlns:xlink="http://www.w3.org/1999/xlink" xlink:href="phytokeys-251-189_article-136715__-g002.jpg" position="float" orientation="portrait" xlink:type="simple" id="oo_1234655.jpg"><uri content-type="original_file" xlink:type="simple">https://binary.pensoft.net/fig/1234655</uri></graphic></fig></tp:treatment-sec><tp:treatment-sec sec-type="distribution" id="SECID0ERKAE"><title>Distribution and habitat.</title><p>According to <xref ref-type="bibr" rid="B3">Cuatrecasas (1958)</xref>, this species inhabits the sub-Andean forests of the Eastern Cordillera in the Boyacá Department, at elevations between 1500 and 1900 m. It is endemic to these forests, where it is associated with <italic><tp:taxon-name><tp:taxon-name-part taxon-name-part-type="genus" reg="Dictyocaryum">Dictyocaryum</tp:taxon-name-part><tp:taxon-name-part taxon-name-part-type="species" reg="lamarckianum">lamarckianum</tp:taxon-name-part></tp:taxon-name></italic> (Mart.) H. Wendl. (<tp:taxon-name><tp:taxon-name-part taxon-name-part-type="family">Arecaceae</tp:taxon-name-part></tp:taxon-name>), <italic><tp:taxon-name><tp:taxon-name-part taxon-name-part-type="genus" reg="Conceveiba">Conceveiba</tp:taxon-name-part><tp:taxon-name-part taxon-name-part-type="species" reg="pleiostemona">pleiostemona</tp:taxon-name-part></tp:taxon-name></italic> Donn. Sm. (<tp:taxon-name><tp:taxon-name-part taxon-name-part-type="family">Euphorbiaceae</tp:taxon-name-part></tp:taxon-name>) and <italic><tp:taxon-name><tp:taxon-name-part taxon-name-part-type="genus" reg="Andesanthus">Andesanthus</tp:taxon-name-part><tp:taxon-name-part taxon-name-part-type="species" reg="lepidotus">lepidotus</tp:taxon-name-part></tp:taxon-name></italic> (Bonpl.) P.J.F. Guim. &amp; Michelang. (<tp:taxon-name><tp:taxon-name-part taxon-name-part-type="family">Melastomataceae</tp:taxon-name-part></tp:taxon-name>) (Fig. <xref ref-type="fig" rid="F3">3</xref>).</p><fig id="F3" position="float" orientation="portrait"><object-id xmlns:xlink="http://www.w3.org/1999/xlink" content-type="doi" xlink:type="simple">10.3897/phytokeys.251.136715.figure3</object-id><object-id xmlns:xlink="http://www.w3.org/1999/xlink" content-type="arpha" xlink:type="simple">2F96C51B-092F-57C1-88C5-D49DB52E58B9</object-id><label>Figure 3.</label><caption><p>Distribution map of <italic><tp:taxon-name><tp:taxon-name-part taxon-name-part-type="genus" reg="Compsoneura">Compsoneura</tp:taxon-name-part><tp:taxon-name-part taxon-name-part-type="species" reg="crassitepala">crassitepala</tp:taxon-name-part></tp:taxon-name></italic>.</p></caption><graphic xmlns:xlink="http://www.w3.org/1999/xlink" xlink:href="phytokeys-251-189_article-136715__-g003.jpg" position="float" orientation="portrait" xlink:type="simple" id="oo_1234656.jpg"><uri content-type="original_file" xlink:type="simple">https://binary.pensoft.net/fig/1234656</uri></graphic></fig><p><italic><tp:taxon-name><tp:taxon-name-part taxon-name-part-type="genus" reg="Compsoneura">Compsoneura</tp:taxon-name-part><tp:taxon-name-part taxon-name-part-type="species" reg="crassitepala">crassitepala</tp:taxon-name-part></tp:taxon-name></italic> has been recorded in sub-Andean forest fragments within pasturelands, at the boundary of the Boyacá and Cundinamarca Departments, on the western slopes of the Eastern Cordillera in Colombia. This new species is sympatric with <italic><tp:taxon-name><tp:taxon-name-part taxon-name-part-type="genus" reg="Compsoneura">C.</tp:taxon-name-part><tp:taxon-name-part taxon-name-part-type="species" reg="rigidifolia">rigidifolia</tp:taxon-name-part></tp:taxon-name></italic>, the species recorded at the highest altitude in Colombia.</p></tp:treatment-sec><tp:treatment-sec sec-type="material" id="SECID0E6NAE"><title>Additional specimens examined.</title><p>Colombia • Boyacá: Coper, Vereda Cucunubá Finca El Brasil, 1700 m a.s.l., <named-content xmlns:xlink="http://www.w3.org/1999/xlink" content-type="dwc:verbatimCoordinates" xlink:type="simple"><named-content content-type="geo-json" specific-use="{&#34;type&#34;:&#34;Point&#34;,&#34;coordinates&#34;:[-74.048217,5.406847]}" id="NCID0EIOAE" xlink:type="simple">5°24'24.65"N, 74°02'53.58"W</named-content></named-content>, 21 Jun 2022 (♀ fl, fr), <italic>M. Betancour et al. 51</italic> (UDBC!); • Ibid, <named-content xmlns:xlink="http://www.w3.org/1999/xlink" content-type="dwc:verbatimCoordinates" xlink:type="simple"><named-content content-type="geo-json" specific-use="{&#34;type&#34;:&#34;Point&#34;,&#34;coordinates&#34;:[-74.048231,5.406742]}" id="NCID0ESOAE" xlink:type="simple">5°24'24.27"N, 74°02'53.63"W</named-content></named-content>, 1700 m a.s.l., 22 Jun 2022 (♂ fl), <italic>M. Betancour et al. 58</italic> (JBB!, UDBC!); • Ibid, <named-content xmlns:xlink="http://www.w3.org/1999/xlink" content-type="dwc:verbatimCoordinates" xlink:type="simple"><named-content content-type="geo-json" specific-use="{&#34;type&#34;:&#34;Point&#34;,&#34;coordinates&#34;:[-74.036944,5.411528]}" id="NCID0E3OAE" xlink:type="simple">5°24'41.5"N, 74°02'13"W</named-content></named-content>, 1582 m a.s.l., 29 Jul 2023 (♀ fl), <italic>B. Villanueva-T. et al. 6734</italic> (JBB!, barcode no. 40030); • Ibid, <named-content xmlns:xlink="http://www.w3.org/1999/xlink" content-type="dwc:verbatimCoordinates" xlink:type="simple"><named-content content-type="geo-json" specific-use="{&#34;type&#34;:&#34;Point&#34;,&#34;coordinates&#34;:[-74.036667,5.411667]}" id="NCID0EGPAE" xlink:type="simple">5°24'42"N, 74°02'12"W</named-content></named-content>, 1575 m a.s.l., 29 Jul 2023 (♂ fl), <italic>B. Villanueva-T. et al. 6735</italic> (JBB!, barcode nos. 40031 &amp; 40032); • Ibid, <named-content xmlns:xlink="http://www.w3.org/1999/xlink" content-type="dwc:verbatimCoordinates" xlink:type="simple"><named-content content-type="geo-json" specific-use="{&#34;type&#34;:&#34;Point&#34;,&#34;coordinates&#34;:[-74.044167,5.413056]}" id="NCID0EQPAE" xlink:type="simple">5°24'47.0"N, 74°02'39.00 W</named-content></named-content>, 1769 m a.s.l., 29 Jul 2023 (♀ fl, fr), <italic>W. Ariza et al. 10016</italic> (COL!, FMB!, JAUM!, JBB!, UDBC!); • Ibid, <named-content xmlns:xlink="http://www.w3.org/1999/xlink" content-type="dwc:verbatimCoordinates" xlink:type="simple"><named-content content-type="geo-json" specific-use="{&#34;type&#34;:&#34;Point&#34;,&#34;coordinates&#34;:[-74.043250,5.413556]}" id="NCID0E1PAE" xlink:type="simple">5°24'48.80"N, 74°02'35.70"W</named-content></named-content>, 1729 m a.s.l., 29 Jul 2023 (♂ fl) <italic>A. Torrejano-M et al. 1356</italic> (JBB!, UDBC!); • Ibid, <named-content xmlns:xlink="http://www.w3.org/1999/xlink" content-type="dwc:verbatimCoordinates" xlink:type="simple"><named-content content-type="geo-json" specific-use="{&#34;type&#34;:&#34;Point&#34;,&#34;coordinates&#34;:[-74.043250,5.413044]}" id="NCID0EEQAE" xlink:type="simple">5°24'46.96"N, 74°02'35.70"W</named-content></named-content>, 1735 m a.s.l., 16 Mar 2024 (fr) <italic>B. Villanueva-T. et al. 6840</italic> (JBB!, UDBC!).</p></tp:treatment-sec><tp:treatment-sec sec-type="phenology" id="SECID0ELQAE"><title>Phenology.</title><p>Collected with staminate and pistillate flowers, and fruit during June, July and fruit in March.</p></tp:treatment-sec><tp:treatment-sec sec-type="conservation status" id="SECID0EQQAE"><title>Conservation status.</title><p><italic><tp:taxon-name><tp:taxon-name-part taxon-name-part-type="genus" reg="Compsoneura">Compsoneura</tp:taxon-name-part><tp:taxon-name-part taxon-name-part-type="species" reg="crassitepala">crassitepala</tp:taxon-name-part></tp:taxon-name></italic> has an area of occupancy (<abbrev xmlns:xlink="http://www.w3.org/1999/xlink" xlink:title="area of occupancy" id="ABBRID0EBRAE" xlink:type="simple">AOO</abbrev>) of 1 km<sup>2</sup> and an extent of occurrence (<abbrev xmlns:xlink="http://www.w3.org/1999/xlink" xlink:title="extent of occurrence" id="ABBRID0EHRAE" xlink:type="simple">EOO</abbrev>) of approximately 4,200 km<sup>2</sup> and, according to the IUCN criteria (<xref ref-type="bibr" rid="B7">IUCN 2024</xref>), it should be considered “Endangered” (<abbrev xmlns:xlink="http://www.w3.org/1999/xlink" xlink:title="“Endangered”" id="ABBRID0ERRAE" xlink:type="simple">EN</abbrev>) (B1ab). This area encompasses a mosaic of pastures with exploited forests and limited cultivation. Currently, there are no protected areas or policies that support the conservation of the species’ habitat.</p></tp:treatment-sec><tp:treatment-sec sec-type="etymology" id="SECID0EVRAE"><title>Etymology.</title><p>The specific epithet of this species refers to its unusually thick and fleshy tepals.</p></tp:treatment-sec><tp:treatment-sec sec-type="Common names" id="SECID0E1RAE"><title>Common names.</title><p>Sangrino (Colombia, Boyacá; <italic>C. Paz et al. 2158</italic>).</p></tp:treatment-sec><tp:treatment-sec sec-type="discussion" id="SECID0ECSAE"><title>Discussion.</title><p>Based on different diagnostic characteristics such as secondary vein, drying colour of leaf blades and pericarps, <xref ref-type="bibr" rid="B8">Janovec (2000)</xref> proposed to divide the genus <italic><tp:taxon-name><tp:taxon-name-part taxon-name-part-type="genus" reg="Compsoneura">Compsoneura</tp:taxon-name-part></tp:taxon-name></italic> into two sections. He redefined the classic study of Warburg in 1897, but these sections are not formally published. Other species published after 2000 (i.e. <italic><tp:taxon-name><tp:taxon-name-part taxon-name-part-type="genus" reg="Compsoneura">C.</tp:taxon-name-part><tp:taxon-name-part taxon-name-part-type="species" reg="choibo">choibo</tp:taxon-name-part></tp:taxon-name></italic> and <italic><tp:taxon-name><tp:taxon-name-part taxon-name-part-type="genus" reg="Compsoneura">C.</tp:taxon-name-part><tp:taxon-name-part taxon-name-part-type="species" reg="lapidiflora">lapidiflora</tp:taxon-name-part></tp:taxon-name></italic>) do not fit within the two informally proposed sections and, for the last species, its fruit is unknown. Therefore, we prefer to classify the new species within Warburg’s classic concept of the <italic><tp:taxon-name><tp:taxon-name-part taxon-name-part-type="genus" reg="Compsoneura"/><tp:taxon-name-part taxon-name-part-type="section" reg="Eucompsoneura">Eucompsoneura</tp:taxon-name-part></tp:taxon-name></italic> section, due to its partially fixed anthers to the filament (<xref ref-type="bibr" rid="B27">Warburg 1897</xref>, <xref ref-type="bibr" rid="B28">1905</xref>).</p><p><italic><tp:taxon-name><tp:taxon-name-part taxon-name-part-type="genus" reg="Compsoneura">Compsoneura</tp:taxon-name-part><tp:taxon-name-part taxon-name-part-type="species" reg="crassitepala">crassitepala</tp:taxon-name-part></tp:taxon-name></italic> shows a combination of characters that differentiate it from the other species in the genus. The thin and lignified aril not previously recorded in <italic><tp:taxon-name><tp:taxon-name-part taxon-name-part-type="genus" reg="Compsoneura">Compsoneura</tp:taxon-name-part></tp:taxon-name></italic> (Fig. <xref ref-type="fig" rid="F2">2N</xref>), the rachis in staminate inflorescence in a zig-zag pattern (Fig. <xref ref-type="fig" rid="F2">2A</xref>) and the subglobose or obovoid-globose and fleshy perianth in staminate and pistillate flowers (Fig. <xref ref-type="fig" rid="F2">2F, G</xref>).</p><p>This species shares characteristics with <italic><tp:taxon-name><tp:taxon-name-part taxon-name-part-type="genus" reg="Compsoneura">Compsoneura</tp:taxon-name-part><tp:taxon-name-part taxon-name-part-type="species" reg="nallarettiana">nallarettiana</tp:taxon-name-part></tp:taxon-name></italic>, such as the slightly brochidodromous secondary venation and the anastomosis from the second vein. However, <italic><tp:taxon-name><tp:taxon-name-part taxon-name-part-type="genus" reg="Compsoneura">C.</tp:taxon-name-part><tp:taxon-name-part taxon-name-part-type="species" reg="crassitepala">crassitepala</tp:taxon-name-part></tp:taxon-name></italic> can be distinguished by its pedunculate fruits (vs. sessile fruits) and elliptic-oblong leaf blades (vs. elliptic or elliptic-ovate leaves). The new species shares the following characters with <italic><tp:taxon-name><tp:taxon-name-part taxon-name-part-type="genus" reg="Compsoneura">C.</tp:taxon-name-part><tp:taxon-name-part taxon-name-part-type="species" reg="cuatrecasasii">cuatrecasasii</tp:taxon-name-part></tp:taxon-name></italic>: oblong or elliptic-oblong leaves and slightly brochidodromous secondary venation. <italic><tp:taxon-name><tp:taxon-name-part taxon-name-part-type="genus" reg="Compsoneura">C.</tp:taxon-name-part><tp:taxon-name-part taxon-name-part-type="species" reg="crassitepala">crassitepala</tp:taxon-name-part></tp:taxon-name></italic> differs from <italic><tp:taxon-name><tp:taxon-name-part taxon-name-part-type="genus" reg="Compsoneura">C.</tp:taxon-name-part><tp:taxon-name-part taxon-name-part-type="species" reg="cuatrecasasii">cuatrecasasii</tp:taxon-name-part></tp:taxon-name></italic> by the leaf blades that dry yellowish-brown and have an abaxial lamina densely ferruginous tomentose with dendritic trichomes (vs. leaf blades that dry red-brown and are glabrescent to glabrous when mature on the abaxial lamina with minute 2-branched trichomes). Additionally, after the revision of herbarium specimens, based on morphological traits such as leaf blade veins and size, perianth lobes and pericarp texture and following the process of <xref ref-type="bibr" rid="B26">Villanueva-Tamayo and Cogollo-Pacheco (2024)</xref>, an identification key for the species of the genus is provided.</p></tp:treatment-sec><ref-list><ref id="B3"><mixed-citation xmlns:xlink="http://www.w3.org/1999/xlink" xlink:type="simple"><person-group><name name-style="western"><surname>Cuatrecasas</surname><given-names>J</given-names></name></person-group> (<year>1958</year>) <article-title>Aspectos de la vegetación natural de Colombia.</article-title><source>Revista de la Academia Colombiana de Ciencias Exactas, Físicas y Naturales</source><volume>10</volume>(<issue>1</issue>): <fpage>221</fpage>–<lpage>268</lpage>. <ext-link xlink:href="10.18257/raccefyn.570" ext-link-type="doi" xlink:type="simple">https://doi.org/10.18257/raccefyn.570</ext-link></mixed-citation></ref><ref id="B7"><mixed-citation xmlns:xlink="http://www.w3.org/1999/xlink" xlink:type="simple">IUCN (<year>2024</year>) Guidelines for Using the IUCN Red List Categories and Criteria. Version 16. Prepared by the Standards and Petitions Committee. <ext-link xlink:href="http://www.iucnredlist.org/documents/RedListGuidelines.pdf" ext-link-type="uri" xlink:type="simple">http://www.iucnredlist.org/documents/RedListGuidelines.pdf</ext-link></mixed-citation></ref><ref id="B8"><mixed-citation xmlns:xlink="http://www.w3.org/1999/xlink" xlink:type="simple"><person-group><name name-style="western"><surname>Janovec</surname><given-names>PJ</given-names></name></person-group> (<year>2000</year>) <source>A systematic study of <italic><tp:taxon-name><tp:taxon-name-part taxon-name-part-type="genus">Compsoneura</tp:taxon-name-part></tp:taxon-name></italic> (Candolle) Warburg, a Neotropical member of the nutmeg family (<tp:taxon-name><tp:taxon-name-part taxon-name-part-type="family">Myristicaceae</tp:taxon-name-part></tp:taxon-name>). PhD.</source><publisher-name>thesis</publisher-name>, <publisher-loc>Texas A&amp;M University, College Station, Texas</publisher-loc>, <size units="page">359 pp</size>.</mixed-citation></ref><ref id="B27"><mixed-citation xmlns:xlink="http://www.w3.org/1999/xlink" xlink:type="simple"><person-group><name name-style="western"><surname>Warburg</surname><given-names>O</given-names></name></person-group> (<year>1897</year>) <article-title>Monographie der Myristicaceen.</article-title><source>Nova Acta Academiae Caesareae Leopoldino-<tp:taxon-name><tp:taxon-name-part taxon-name-part-type="subfamily">Carolinae</tp:taxon-name-part></tp:taxon-name> Germanicae Naturae Curiosorum</source><volume>68</volume>: <fpage>1</fpage>–<lpage>680</lpage>.</mixed-citation></ref><ref id="B28"><mixed-citation xmlns:xlink="http://www.w3.org/1999/xlink" xlink:type="simple"><person-group><name name-style="western"><surname>Warburg</surname><given-names>O</given-names></name></person-group> (<year>1905</year>) <tp:taxon-name><tp:taxon-name-part taxon-name-part-type="family">Myristicaceae</tp:taxon-name-part></tp:taxon-name> Costaricenses (Original diagnosen), Repertorium specierum novarum regni vegetabilis. Selbstverlag des Herausgebers, 71 pp. <ext-link xlink:href="10.1002/fedr.19050010503" ext-link-type="doi" xlink:type="simple">https://doi.org/10.1002/fedr.19050010503</ext-link></mixed-citation></ref><ref id="B26"><mixed-citation xmlns:xlink="http://www.w3.org/1999/xlink" xlink:type="simple"><person-group><name name-style="western"><surname>Villanueva-Tamayo</surname><given-names>B</given-names></name><name name-style="western"><surname>Cogollo-Pacheco</surname><given-names>A</given-names></name></person-group> (<year>2024</year>) <article-title>A new species of <italic><tp:taxon-name><tp:taxon-name-part taxon-name-part-type="genus">Compsoneura</tp:taxon-name-part></tp:taxon-name></italic> (<tp:taxon-name><tp:taxon-name-part taxon-name-part-type="family">Myristicaceae</tp:taxon-name-part></tp:taxon-name>) from interandean valleys of middle Magdalena and lower Cauca rivers, Colombia.</article-title><source>Phytotaxa</source><volume>637</volume>(<issue>3</issue>): <fpage>251</fpage>–<lpage>260</lpage>. <ext-link xlink:href="10.11646/phytotaxa.637.3.3" ext-link-type="doi" xlink:type="simple">https://doi.org/10.11646/phytotaxa.637.3.3</ext-link></mixed-citation></ref></ref-list></tp:taxon-treatment>
